# Supplementary material for: Parabens at Environmental Levels Modulate Virulence and Antimicrobial Tolerance of Exposed Biofilm Cells
Source: Antibiotics (Basel). 2026 Jun 1;15(6):565. doi: 10.3390/antibiotics15060565 (PMC13295724; doi:10.3390/antibiotics15060565)
Supplement: Supplementary file 1 [file antibiotics-15-00565-s001.zip]

Archive with 1 entries (1 files):
- antibiotics-4329286-supplementary.pdf
